# Supplementary material for: Investigation of the Relationship between the S1 Domain and Its Molecular Functions Derived from Studies of the Tertiary Structure
Source: Molecules. 2019 Oct 13;24(20):3681. doi: 10.3390/molecules24203681 (PMC6832287; doi:10.3390/molecules24203681)
Supplement: Supplementary file 1 [file molecules-24-03681-s001.zip]

Archive with 7 entries (7 files):
- fig s1.tif
- fig s2.tif
- Table S2.xlsx
- Table S1.xlsx
- Table S6.xlsx
- Table S5.xlsx
- Table S4.xlsx
