# Supplementary material for: Investigation of the Relationship between the S1 Domain and Its Molecular Functions Derived from Studies of the Tertiary Structure
Source: Molecules. 2019 Oct 13;24(20):3681. doi: 10.3390/molecules24203681 (PMC6832287; doi:10.3390/molecules24203681)
Supplement: Supplementary file 1 [file molecules-24-03681-s001.zip › Table S2.xlsx]

## Sheet: main
	1sro	1hh2	5xgu	5f6c	2ix0	3bzc	2k4k	1q46	1wi5	2eqs	2cqo	2wp8	6gmh	6h25	2nn6	2ba0	3l7z	1yz6
1sro		2	2.4	2.71	3.15	1.91	2.22	2.09	3.05	1.91	1.88	3.16	2.56	3	2.5	2.06	2.36	2.04
1hh2			1.95	1.92	2.42	1.74	1.79	1.51	2.03	1.32	1.83	2.12	1.71	3.15	1.85	1.46	2.13	1.81
5xgu				2.38	2.14	2.15	2.3	2.22	3.29	1.96	1.85	3.35	2.63	2.79	2.52	2.36	3.07	2.24
5f6c		Bacteria			3.28	2.29	2.37	2.46	2.63	2.26	2.4	3.16	3.23	3.16	2.63	2.37	2.72	2.58
2ix0						2.64	2.09	2.26	3.02	2.69	2.17	2	2.93	2.86	2.38	2.51	2.99	1.99
3bzc							1.43	1.51	3.12	1.48	1.12	2.51	2.14	3.68	1.78	1.63	2.1	1.42
2k4k								1.32	3.07	1.5	1.53	1.92	1.97	3.01	1.97	1.78	2.08	1.19
1q46									3.1	1.46	1.5	2.83	1.89	3.02	1.94	1.71	2.07	1.04
1wi5										3.12	3.36	3.1	2.54	3.57	2.94	3.33	1.78	3.26
2eqs											1.29	3.3	1.92	3.1	2.01	1.81	2.08	1.38
2cqo		Eukaryota										2.52	2.4	3.03	1.82	1.6	1.97	1.41
2wp8													2.97	3.16	2.8	2.61	3.1	2.84
6gmh														3.13	2.43	2.11	2.94	2.07
6h25															3.09	3.12	3.13	3.19
2nn6																1.99	3.13	1.75
2ba0																	2.1	1.75
3l7z		Archea																1.96
1yz6
