# Supplementary material for: Investigation of the Relationship between the S1 Domain and Its Molecular Functions Derived from Studies of the Tertiary Structure
Source: Molecules. 2019 Oct 13;24(20):3681. doi: 10.3390/molecules24203681 (PMC6832287; doi:10.3390/molecules24203681)
Supplement: Supplementary file 1 [file molecules-24-03681-s001.zip › Table S1.xlsx]

## Sheet: main
	1sro	4aim	1hh2	5lm9	5xgu	5f6c	2ix0	3bzc	2k4k	1q46	1wi5	2eqs	2cqo	2wp8	6gmh	6h25	6ir9	4a3g	2nn6	2ba0	2z0s	3l7z	1yz6	3aev
1sro		53.42	22.03	15.87	30.14	31.51	10.94	42.47	50.68	26.03	26.09	47.89	31.94	21.88	19.12	16.39	18.57	16.18	13.24	23.53	17.39	20.59	39.73	39.73
4aim			18.64	15.87	26.03	26.03	12.5	41.1	36.99	23.29	20.29	52.11	38.89	20.31	14.71	16.39	15.71	17.65	8.82	26.47	21.74	20.59	30.14	30.14
1hh2				21.57	19.35	18.03	18.18	30	18.33	9.68	18.75	16.13	26.23	15.79	20.34	20.37	20	13.56	16.07	16.36	19.64	14.55	16.13	16.13
5lm9					18.18	15.15	11.48	20.31	18.75	18.75	16.39	17.74	17.46	23.73	21.54	13.56	18.18	12.31	16.92	13.64	18.18	16.67	21.88	21.88
5xgu						14.46	20.55	32.43	32.43	20	16.67	29.73	24.32	24.68	17.72	16.67	19.75	20.25	15.49	17.57	18.18	15.79	20	20
5f6c		Bacteria					15.71	21.62	24.32	14.86	22.54	28.77	13.7	13.51	10.53	13.04	12.82	13.16	12.68	18.06	10.67	21.62	21.62	21.62
2ix0		24,4±10,9						13.85	16.92	13.43	10.77	10.61	13.85	10	11.84	13.85	8.11	14.86	12.31	11.76	9.86	14.29	13.43	13.43
3bzc									41.89	20.27	31.43	38.89	32.88	26.15	24.64	22.58	22.54	15.94	15.94	27.54	25.71	23.19	27.03	27.03
2k4k										32.43	24.29	41.67	28.77	26.15	21.74	19.35	18.31	15.94	13.04	28.99	21.43	18.84	40.54	40.54
1q46											16.67	27.03	17.57	19.4	15.49	9.38	15.07	12.68	11.59	18.84	20	21.74	39.47	39.47
1wi5												22.22	14.08	18.18	8.7	7.94	12.86	15.94	18.18	23.08	22.73	27.69	22.22	22.22
2eqs													27.78	24.24	14.29	17.46	18.06	21.43	14.93	23.88	20.59	20.9	29.73	29.73
2cqo														19.7	17.39	20.63	16.9	11.59	13.04	20.59	15.94	20.59	24.32	24.32
2wp8															9.33	27.5	16.44	15.07	12.5	12.12	8.7	17.65	16.42	16.42
6gmh		Eukaryota														18.57	47.56	40.24	20.29	20.83	17.33	13.51	19.72	19.72
6h25		18,3±8,8															11.76	10.29	4.92	17.19	12.5	12.5	12.5	12.5
6ir9																		46.34	22.54	18.92	19.48	15.79	19.18	19.18
4a3g																			18.84	16.67	18.67	14.86	14.08	14.08
2nn6																				22.86	28.57	23.68	10.14	10.14
2ba0																					40.54	37.84	21.74	21.74
2z0s																						42.53	18.57	18.57
3l7z		Archea																					21.74	21.74
1yz6		34,5±24,9																						100
3aev
