# Supplementary material for: Investigation of the Relationship between the S1 Domain and Its Molecular Functions Derived from Studies of the Tertiary Structure
Source: Molecules. 2019 Oct 13;24(20):3681. doi: 10.3390/molecules24203681 (PMC6832287; doi:10.3390/molecules24203681)
Supplement: Supplementary file 1 [file molecules-24-03681-s001.zip › Table S6.xlsx]

## Sheet: Лист1
	PDB	D, M, A, R, G, Q, S, P, E, and K	mean±SD
Bacteria	1sro	0.57	56±3
	4aim	0.6
	1hh2	0.54
	5lm9	0.57
	5xgu	0.53
	5f6c	0.61
	2ix0	0.55
	3bzc	0.53
	2k4k	0.53
Eukaryota	1q46	0.56	55±3
	1wi5	0.53
	2eqs	0.55
	2cqo	0.56
	2wp8	0.51
	6gmh	0.56
	6h25	0.51
	6ir9	0.51
	4a3g	0.56
	2nn6	0.6
Archea	2ba0	0.55	54±2
	2z0s	0.52
	3l7z	0.52
	1yz6	0.55
	3aev	0.55
