# Supplementary material for: Investigation of the Relationship between the S1 Domain and Its Molecular Functions Derived from Studies of the Tertiary Structure
Source: Molecules. 2019 Oct 13;24(20):3681. doi: 10.3390/molecules24203681 (PMC6832287; doi:10.3390/molecules24203681)
Supplement: Supplementary file 1 [file molecules-24-03681-s001.zip › Table S5.xlsx]

## Sheet: Лист1
	PDB	Radius of gyration, Å	mean±SD
Bacteria	1sro	10.918	11,75±0,90
	4aim	11.103
	1hh2	11.435
	5lm9	12.124
	5xgu	13.218
	5f6c	11.364
	2ix0	12.885
	3bzc	12.158
	2k4k	10.576
Eukaryota	1q46	12.335	12,37±1,14
	1wi5	10.999
	2eqs	10.937
	2cqo	10.741
	2wp8	13.407
	6gmh	13.445
	6h25	13.534
	6ir9	13.457
	4a3g	12.841
	2nn6	12.013
Archea	2ba0	12.087	12,57±0,59
	2z0s	12.677
	3l7z	13.547
	1yz6	12.255
	3aev	12.275
