# Supplementary material for: Investigation of the Relationship between the S1 Domain and Its Molecular Functions Derived from Studies of the Tertiary Structure
Source: Molecules. 2019 Oct 13;24(20):3681. doi: 10.3390/molecules24203681 (PMC6832287; doi:10.3390/molecules24203681)
Supplement: Supplementary file 1 [file molecules-24-03681-s001.zip › Table S4.xlsx]

## Sheet: Sheet1
	PDB	B-factor, %	mean±SD	Flexpred, %	mean±SD
Bacteria	1sro	0	47,9±5,4	10	26,6±18,6
	4aim	51		60
	1hh2	51		28
	5lm9	57		39
	5xgu	44		7
	5f6c	45		45
	2ix0	41		16
	3bzc	46		27
	2k4k	0		7
Eukaryota	1q46	33	45,7±8,5	16	37,0±29,5
	1wi5	0		11
	2eqs	0		11
	2cqo	0		14
	2wp8	56		17
	6gmh	54		92
	6h25	51		62
	6ir9	46		75
	4a3g	40		38
	2nn6	40		34
Archea	2ba0	45	47,2±4,2	16	17,4±8,0
	2z0s	42		25
	3l7z	52		17
	1yz6	51		24
	3aev	46		5
